# Supplementary material for: Prenatal Diagnosis and Outcome of Umbilical–Portal–Systemic Venous Shunts: Experience of a Tertiary Center and Proposal for a New Complex Type
Source: Diagnostics (Basel). 2022 Mar 31;12(4):873. doi: 10.3390/diagnostics12040873 (PMC9027129; doi:10.3390/diagnostics12040873)
Supplement: Supplementary file 1 [file diagnostics-12-00873-s001.zip]

Archive with 1 entries (1 files):
- IMG_20201112_6_1_78.mp4
